# Supplementary material for: Evaluating Temperature Effects on Bluetongue Virus Serotype 10 and 17 Coinfection in Culicoides sonorensis
Source: Int J Mol Sci. 2024 Mar 6;25(5):3063. doi: 10.3390/ijms25053063 (PMC10932384; doi:10.3390/ijms25053063)
Supplement: Supplementary file 1 [file ijms-25-03063-s001.zip]

Archive with 1 entries (1 files):
- ijms-2776885-supplementary.pdf
